# Supplementary material for: Adolescent Awkwardness: Alterations in Temporal Control Characteristics of Posture with Maturation and the Relation to Movement Exploration
Source: Brain Sci. 2020 Apr 5;10(4):216. doi: 10.3390/brainsci10040216 (PMC7226109; doi:10.3390/brainsci10040216)
Supplement: Supplementary file 1 [file brainsci-10-00216-s001.zip]

Archive with 5 entries (4 files):
- brainsci-763104-supplementary/
- brainsci-763104-supplementary/File_S1.pdf
- brainsci-763104-supplementary/Video_S1.mp4
- brainsci-763104-supplementary/Video_S2.mp4
- brainsci-763104-supplementary/Video_S3.mp4
